# Supplementary material for: Antimicrobial Resistance Challenged with Platinum(II) and Palladium(II) Complexes Containing 1,10-Phenanthroline and 5-Amino-1,3,4-Thiadiazole-2(3H)-Thione in Campylobacter jejuni
Source: Antibiotics (Basel). 2022 Nov 17;11(11):1645. doi: 10.3390/antibiotics11111645 (PMC9687049; doi:10.3390/antibiotics11111645)
Supplement: Supplementary file 1 [file antibiotics-11-01645-s001.zip]

Archive with 1 entries (1 files):
- antibiotics-2022824-supplementary.pdf
